# Supplementary material for: Screening method to identify hydrogel formulations that facilitate myotube formation from encapsulated primary myoblasts
Source: Bioeng Transl Med. 2020 Sep 3;5(3):e10181. doi: 10.1002/btm2.10181 (PMC7510461; doi:10.1002/btm2.10181)
Supplement: Supplementary file 1 — Appendix S1: Supporting Information [file BTM2-5-e10181-s001.zip]

Archive with 9 entries (9 files):
- btm210181-sup-0001-supinfo.docx
- btm210181-sup-0002-SupportingVideo1.mp4
- btm210181-sup-0003-SupportingVideo2.mp4
- btm210181-sup-0004-SupportingVideo3.mp4
- btm210181-sup-0005-SupportingVideo4.mp4
- btm210181-sup-0006-SupportingVideo5.mp4
- btm210181-sup-0007-SupportingVideo6.mp4
- btm210181-sup-0008-SupportingVideo7.mp4
- btm210181-sup-0009-SupportingVideo8.mp4
